# Supplementary material for: The Association between Acute and Late Genitourinary and Gastrointestinal Toxicities: An Analysis of the PACE B Study
Source: Cancers (Basel). 2023 Feb 17;15(4):1288. doi: 10.3390/cancers15041288 (PMC9954684; doi:10.3390/cancers15041288)
Supplement: Supplementary file 1 [file cancers-15-01288-s001.zip]

Archive with 1 entries (1 files):
- cancers-2201262-supplementary.pdf
